# Supplementary material for: Resistance and Not Plant Fruit Traits Determine Root-Associated Bacterial Community Composition along a Domestication Gradient in Tomato
Source: Plants (Basel). 2021 Dec 23;11(1):43. doi: 10.3390/plants11010043 (PMC8747438; doi:10.3390/plants11010043)
Supplement: Supplementary file 1 [file plants-11-00043-s001.zip]

Archive with 5 entries (5 files):
- Figure S1.png
- OTU Table.xlsx
- R script.R
- SupplementaryTables.docx
- SupplementaryTables.pdf
