# Supplementary material for: Resistance and Not Plant Fruit Traits Determine Root-Associated Bacterial Community Composition along a Domestication Gradient in Tomato
Source: Plants (Basel). 2021 Dec 23;11(1):43. doi: 10.3390/plants11010043 (PMC8747438; doi:10.3390/plants11010043)
Supplement: Supplementary file 1 [file plants-11-00043-s001.zip › OTU Table.xlsx]

## Sheet: otu_table
	Otu00001	Otu00002	Otu00003	Otu00004	Otu00005	Otu00006	Otu00007	Otu00008	Otu00009	Otu00010	Otu00011	Otu00012	Otu00013	Otu00014	Otu00015	Otu00016	Otu00017	Otu00018	Otu00019	Otu00020	Otu00021	Otu00022	Otu00023	Otu00024	Otu00025	Otu00026	Otu00027	Otu00028	Otu00029	Otu00030	Otu00031	Otu00032	Otu00033	Otu00034	Otu00035	Otu00036	Otu00037	Otu00038	Otu00039	Otu00040	Otu00041	Otu00042	Otu00043	Otu00044	Otu00045	Otu00046	Otu00047	Otu00048	Otu00049
Taxonomy	Bacteria;Actinobacteria;Actinobacteria;Actinomycetales;Micrococcaceae;Arthrobacter;	Bacteria;Proteobacteria;Alphaproteobacteria;Sphingomonadales;Sphingomonadaceae;Sphingomonas;	Bacteria;Proteobacteria;Alphaproteobacteria;Sphingomonadales;Sphingomonadaceae;Sphingobium;	Bacteria;Proteobacteria;Alphaproteobacteria;Rhizobiales;Hyphomicrobiaceae;Devosia;	Bacteria;Actinobacteria;Actinobacteria;Actinomycetales;Streptomycetaceae;Streptomyces;	Bacteria;Proteobacteria;Alphaproteobacteria;Rhizobiales;Methylobacteriaceae;Microvirga;	Bacteria;Proteobacteria;Alphaproteobacteria;Rhodospirillales;Rhodospirillaceae;Skermanella;	Bacteria;Proteobacteria;Alphaproteobacteria;Sphingomonadales;Sphingomonadaceae;Sphingobium;	Bacteria;Acidobacteria;Acidobacteria_Gp16;inter_Gp16;inter_Gp16;Gp16;	Bacteria;Proteobacteria;Alphaproteobacteria;Rhodospirillales;Rhodospirillaceae;Lacibacterium;	Bacteria;Proteobacteria;Alphaproteobacteria;Rhizobiales;Rhizobiaceae;Rhizobium;	Bacteria;Bacteroidetes;Cytophagia;Cytophagales;Cytophagaceae;Dyadobacter;	Bacteria;Actinobacteria;Actinobacteria;Actinomycetales;Geodermatophilaceae;Blastococcus;	Bacteria;Proteobacteria;Alphaproteobacteria;Sphingomonadales;Erythrobacteraceae;Erythrobacteraceae_unclassified;	Bacteria;Proteobacteria;Alphaproteobacteria;Sphingomonadales;Sphingomonadaceae;Sphingomonas;	Bacteria;Bacteroidetes;Flavobacteriia;Flavobacteriales;Flavobacteriaceae;Flavobacterium;	Bacteria;Actinobacteria;Actinobacteria;Actinomycetales;Nocardioidaceae;Aeromicrobium;	Bacteria;Proteobacteria;Alphaproteobacteria;Rhizobiales;Xanthobacteraceae;Pseudolabrys;	Bacteria;Actinobacteria;Actinobacteria;Actinomycetales;Nocardioidaceae;Marmoricola;	Bacteria;Actinobacteria;Actinobacteria;Actinomycetales;Micromonosporaceae;Micromonosporaceae_unclassified;	Bacteria;Proteobacteria;Alphaproteobacteria;Caulobacterales;Caulobacteraceae;Brevundimonas;	Bacteria;Bacteroidetes;Sphingobacteriia;Sphingobacteriales;Chitinophagaceae;Lacibacter;	Bacteria;Actinobacteria;Actinobacteria;Actinomycetales;Pseudonocardiaceae;Lentzea;	Bacteria;Proteobacteria;Alphaproteobacteria;Rhizobiales;Phyllobacteriaceae;Mesorhizobium;	Bacteria;Actinobacteria;Actinobacteria;Actinomycetales;Microbacteriaceae;Microbacteriaceae_unclassified;	Bacteria;Proteobacteria;Alphaproteobacteria;Rhizobiales;Bradyrhizobiaceae;Bradyrhizobium;	Bacteria;Actinobacteria;Actinobacteria;Actinomycetales;Mycobacteriaceae;Mycobacterium;	Bacteria;Proteobacteria;Alphaproteobacteria;Sphingomonadales;Sphingomonadaceae;Novosphingobium;	Bacteria;Acidobacteria;Acidobacteria_Gp3;inter_Gp3;inter_Gp3;Gp3;	Bacteria;Acidobacteria;Acidobacteria_Gp16;inter_Gp16;inter_Gp16;Gp16;	Bacteria;Proteobacteria;Alphaproteobacteria;Caulobacterales;Caulobacteraceae;Caulobacter;	Bacteria;Acidobacteria;Acidobacteria_Gp16;inter_Gp16;inter_Gp16;Gp16;	Bacteria;Bacteroidetes;Sphingobacteriia;Sphingobacteriales;Sphingobacteriaceae;Pedobacter;	Bacteria;Actinobacteria;Actinobacteria;Actinomycetales;Nocardioidaceae;Nocardioides;	Bacteria;Bacteria_unclassified;Bacteria_unclassified;Bacteria_unclassified;Bacteria_unclassified;Bacteria_unclassified;	Bacteria;Proteobacteria;Alphaproteobacteria;Rhizobiales;Rhizobiales_unclassified;Rhizobiales_unclassified;	Bacteria;Proteobacteria;Alphaproteobacteria;Rhizobiales;Rhizobiales_unclassified;Rhizobiales_unclassified;	Bacteria;Actinobacteria;Actinobacteria;Acidimicrobiales;Iamiaceae;Iamiaceae_unclassified;	Bacteria;Actinobacteria;Actinobacteria;Actinomycetales;Nocardiaceae;Rhodococcus;	Bacteria;Bacteroidetes;Flavobacteriia;Flavobacteriales;Flavobacteriaceae;Chryseobacterium;	Bacteria;Bacteria_unclassified;Bacteria_unclassified;Bacteria_unclassified;Bacteria_unclassified;Bacteria_unclassified;	Bacteria;Actinobacteria;Actinobacteria;Actinomycetales;Microbacteriaceae;Microbacteriaceae_unclassified;	Bacteria;Actinobacteria;Actinobacteria;Acidimicrobiales;Acidimicrobiaceae;Ilumatobacter;	Bacteria;Chloroflexi;Thermomicrobia;Sphaerobacterales;Sphaerobacteraceae;Sphaerobacter;	Bacteria;Actinobacteria;Actinobacteria;Actinomycetales;Nocardioidaceae;Kribbella;	Bacteria;Proteobacteria;Alphaproteobacteria;Caulobacterales;Caulobacteraceae;Phenylobacterium;	Bacteria;Bacteroidetes;Sphingobacteriia;Sphingobacteriales;Sphingobacteriaceae;Pedobacter;	Bacteria;Bacteroidetes;Sphingobacteriia;Sphingobacteriales;Sphingobacteriaceae;Sphingobacterium;	Bacteria;Actinobacteria;Actinobacteria;Actinomycetales;Micrococcaceae;Arthrobacter;
ANL101	5901	1236	559	1059	1481	977	1012	491	907	492	579	929	526	286	772	275	417	545	393	434	157	431	531	487	269	428	326	190	390	414	408	468	294	247	438	273	133	220	119	799	296	346	261	217	416	180	190	889	291
San_Marzano	5580	1166	1877	1244	1175	1434	1119	1291	820	736	667	365	1078	362	380	446	527	707	697	1004	381	221	454	416	667	380	409	500	461	264	339	340	200	282	355	341	109	525	53	109	286	368	383	288	402	341	92	30	368
Melillero	6369	2090	1474	1685	1666	1052	897	1097	906	921	865	512	926	593	940	96	487	488	685	641	403	195	521	474	514	512	471	309	313	408	777	338	23	523	306	276	122	423	68	71	302	424	288	252	289	332	24	58	328
Kalohi	5986	1422	699	776	752	603	665	691	554	1118	627	1032	502	359	233	238	415	264	402	379	351	353	306	250	227	332	265	658	520	280	167	255	488	255	328	244	48	175	534	210	330	65	189	329	160	266	238	351	121
BC5	5205	1468	789	1125	752	584	656	1115	641	577	644	346	783	422	340	72	323	386	684	395	286	108	315	306	246	300	248	274	565	358	309	295	178	457	343	219	126	234	52	258	293	304	261	432	291	274	40	78	507
Flor_Baladre	3995	1922	657	629	1121	1088	901	654	465	750	769	1335	610	354	215	532	277	302	380	581	82	486	340	405	215	338	291	315	658	234	93	141	235	213	246	243	51	144	92	182	213	78	178	211	253	276	50	186	133
PE55	13176	2363	1046	661	516	1206	1765	916	536	572	485	349	955	335	446	102	233	303	447	562	174	122	206	340	171	190	250	197	284	245	142	262	73	367	211	145	89	132	2862	96	298	110	132	192	164	193	85	36	328
Penjar	5095	1445	1063	758	1101	1739	1726	937	724	568	588	483	856	665	437	433	410	416	418	769	719	353	340	464	367	340	355	287	284	252	309	311	123	292	256	283	160	145	97	92	196	141	226	163	256	207	86	154	252
Melillero	6719	1727	1001	1136	768	845	604	456	451	521	604	554	461	2243	1185	271	328	560	344	356	2011	441	411	463	411	320	277	483	197	158	524	212	63	266	170	268	1444	179	33	134	143	252	175	104	136	140	18	118	318
Mex89	4286	1312	1423	604	541	892	824	1070	515	568	536	999	496	182	294	1489	367	236	295	434	422	443	207	314	352	249	236	266	309	301	274	223	703	267	239	154	57	86	610	395	205	59	190	191	163	202	390	393	339
Mex89	4388	1020	1437	645	593	976	701	888	575	445	647	1091	436	198	330	1418	312	226	258	397	414	439	217	299	339	243	269	282	340	222	218	235	862	223	252	129	48	113	469	354	222	41	150	246	191	156	278	305	360
Flor_Baladre	3088	1306	535	652	1136	1292	830	428	606	734	499	771	752	310	220	82	365	335	388	714	90	258	459	374	153	357	344	221	504	371	74	224	167	189	325	277	50	194	64	54	238	44	190	269	304	262	62	37	118
Kalohi	5205	796	394	543	613	465	479	342	404	607	472	729	333	212	127	885	309	182	326	332	145	771	247	147	154	181	182	248	260	160	91	176	500	197	292	167	26	135	293	195	247	39	121	282	152	141	151	387	110
ANL101	5968	1252	466	862	1466	656	574	486	648	402	501	896	457	321	597	79	376	403	446	356	134	245	439	271	293	312	212	156	386	283	318	298	163	300	280	240	85	207	201	379	233	405	191	201	374	190	23	543	303
LA1589	3022	1238	1052	827	518	597	722	813	672	501	491	487	404	304	414	461	481	474	355	305	280	113	147	398	186	407	293	245	257	225	314	327	145	174	235	266	83	261	83	44	178	301	266	125	250	247	394	267	134
Edkawy	3806	1290	879	1025	751	1100	1293	490	783	473	897	518	556	272	599	129	530	424	371	427	298	283	283	380	257	359	390	228	283	300	431	275	487	213	212	218	72	226	71	215	182	236	235	198	242	174	95	73	176
PI134418	4354	1109	1493	533	737	929	835	1195	441	497	677	662	490	158	327	818	422	320	301	381	226	301	352	310	132	354	367	105	294	205	236	156	190	160	213	186	69	125	99	93	188	152	191	243	203	160	242	411	101
San_Marzano	2988	1108	2039	938	782	650	402	1169	866	1019	451	323	715	431	367	487	479	724	487	507	225	181	347	361	671	488	325	438	203	351	319	239	112	181	190	373	73	414	39	204	187	305	294	122	214	287	86	33	135
BC5	4644	1413	626	966	634	448	508	587	337	384	548	211	485	1386	434	205	281	450	317	313	605	226	218	330	159	195	206	551	237	256	258	167	120	292	173	224	1858	149	29	322	121	138	127	178	120	138	29	194	295
PI134418	3957	888	1408	538	763	967	975	880	565	447	655	421	579	146	295	211	307	266	291	514	231	139	310	220	111	367	296	123	361	256	218	198	167	202	267	164	39	166	56	27	193	90	194	252	236	150	170	118	118
Moruno	2188	1003	684	652	1022	580	446	240	833	739	381	255	436	306	215	129	382	556	389	342	103	364	204	235	313	344	276	222	237	425	151	373	58	134	304	327	97	240	68	71	284	162	238	221	163	209	17	27	62
LA1589	3099	1129	1318	1044	404	710	678	735	531	525	579	355	348	243	392	287	481	505	341	270	192	133	152	476	155	359	248	322	218	160	233	263	166	136	236	276	98	226	47	20	180	172	232	170	173	169	217	70	184
Marmande	3152	908	464	1082	334	543	587	549	753	360	524	505	729	145	374	172	646	515	403	305	533	370	216	427	446	311	266	139	85	346	453	439	201	391	172	266	91	248	862	122	111	399	166	65	118	198	167	71	105
T0937	4569	1299	1208	604	665	946	880	583	450	667	571	407	475	173	255	626	299	409	412	376	213	298	185	313	135	251	314	611	343	153	152	173	250	200	183	167	67	169	128	94	235	14	172	257	196	179	110	93	157
Moruno	2648	1258	813	616	1589	561	393	317	1210	839	303	83	824	531	294	54	523	359	674	498	120	121	294	204	389	260	415	221	106	598	154	438	7	221	217	335	67	476	86	20	222	252	218	160	228	265	4	1	75
Marmande	3429	1475	543	1234	312	531	537	1095	624	294	563	963	708	227	535	302	533	488	340	237	868	233	231	332	348	209	172	121	113	263	788	353	243	259	131	206	109	259	1511	310	129	434	131	52	125	213	163	39	125
Monita	2706	982	560	819	1713	445	512	320	533	714	411	244	545	312	263	328	485	725	479	257	107	184	410	275	436	303	386	208	111	266	210	355	82	288	188	344	148	329	77	35	139	467	244	102	227	315	1	6	132
MM	2699	1235	582	812	1020	528	584	970	852	885	483	470	534	271	471	309	533	436	451	333	288	249	243	246	525	252	292	162	146	350	302	345	200	297	214	267	64	350	79	73	138	346	265	108	141	193	25	18	107
Periana	3362	700	376	622	408	443	143	759	959	1076	622	354	411	272	218	209	539	570	566	367	99	35	1915	92	382	191	546	220	55	288	88	303	95	204	324	256	10	230	31	16	104	149	126	341	106	281	26	35	113
Edkawy	2857	1364	703	862	718	634	796	451	634	544	991	482	544	335	484	106	395	378	352	230	247	162	319	334	294	429	209	190	125	206	364	184	318	181	159	248	93	185	36	125	146	247	134	79	174	148	49	33	110
Monita	2830	658	446	710	875	408	415	295	392	375	356	369	212	209	209	667	408	434	278	225	74	390	259	244	237	317	267	164	283	225	123	290	190	166	177	216	96	207	38	46	167	304	161	134	213	184	4	13	133
Penjar	3583	1157	830	490	455	749	772	903	386	414	424	774	363	178	225	281	224	257	200	384	142	266	163	221	241	239	157	188	364	97	187	164	230	153	184	131	44	80	112	75	243	95	119	163	196	139	116	184	157
MM	2784	730	492	717	900	543	458	549	664	484	422	431	321	183	345	219	388	304	369	313	230	333	210	220	364	229	262	135	200	230	241	302	274	205	202	170	70	269	52	75	220	158	239	171	145	156	14	38	108
T0937	10715	905	548	233	210	256	174	63	54	201	283	90	158	2453	1609	55	68	173	142	168	2034	86	45	179	86	44	102	933	282	39	223	72	120	47	64	81	926	26	24	75	38	1	53	33	25	74	47	30	69
Periana	6870	690	164	486	171	269	37	162	186	664	147	165	45	3550	429	218	97	337	82	16	1174	175	41	160	163	72	83	272	62	104	96	48	82	31	35	121	2004	57	17	43	62	54	87	83	50	52	14	357	149
PE55	10578	873	271	217	179	318	402	217	129	191	194	53	207	726	913	32	115	252	100	155	642	62	55	119	98	105	92	298	81	71	106	70	27	104	38	70	438	24	436	18	55	67	43	40	35	37	31	75	86
[truncated: 5,000 more columns]
